# Supplementary material for: Alzheimer’s Disease Risk Variants Interact with Amyloid-Beta to Modulate Monocyte Function
Source: Cells. 2025 Dec 15;14(24):1990. doi: 10.3390/cells14241990 (PMC12731656; doi:10.3390/cells14241990)
Supplement: Supplementary file 1 [file cells-14-01990-s001.zip]

Archive with 2 entries (2 files):
- cells-3993740-supplementary Table S1.xlsx
- cells-3993740-supplementary.pptx
