# Supplementary material for: Alzheimer’s Disease Risk Variants Interact with Amyloid-Beta to Modulate Monocyte Function
Source: Cells. 2025 Dec 15;14(24):1990. doi: 10.3390/cells14241990 (PMC12731656; doi:10.3390/cells14241990)
Supplement: Supplementary file 1 [file cells-14-01990-s001.zip › cells-3993740-supplementary Table S1.xlsx]

## Sheet: SupplementalTable1
Sample	Sex	Age	SPI1 rs1057233	CD33 rs3865444
1	F	31	AG	CC
2	F	40	AA	CC
3	F	34	GG	CA
4	F	71	AG	AA
5	M	44	AG	CA
6	M	33	AG	CC
7	M	35	AA	CC
8	M	34	AG	CA
9	M	37	AA	CC
10	M	41	AA	CC
11	M	28	AG	CC
12	M	37	GG	CA
13	NA	NA	AG	CC
14	M	38	GG	AA
15	M	44	AG	CA
16	F	58	AA	CC
17	F	58	AA	CC
18	M	41	AG	CA
19	M	55	AA	CA
20	F	44	GG	CA
21	F	59	AG	AA
22	M	31	AA	CA
23	F	22	GG	CC
24	F	58	AG	CA
25	M	46	AG	AA
26	M	42	AA	CA
27	M	48	GG	CA
28	F	73	GG	CC
29	F	71	GG	CA
30	NA	NA	GG	CC
31	F	54	AA	CA
32	M	66	AG	AA
